# Supplementary material for: Stromal FOXF2 suppresses prostate cancer progression and metastasis by enhancing antitumor immunity
Source: Nat Commun. 2022 Nov 11;13:6828. doi: 10.1038/s41467-022-34665-z (PMC9652358; doi:10.1038/s41467-022-34665-z)
Supplement: Supplementary file 3 — Source Data [file 41467_2022_34665_MOESM3_ESM.xlsx]

## Sheet: Fig1b
PZ	TZ
0.035948	0.145932
0.044178	0.101372
0.039987	0.117316
0.04129	0.04966
0.078243	0.187932
0.042613	0.077204
0.029825	0.030985

## Sheet: Fig1c
Distal	Proximal
0.00270135	0.024013
0.00179708	0.024472
0.00227013	0.0295002
7.56068e-05	0.0164871

## Sheet: Fig1e
	Erho dataset					Sboner dataset
	group	FOXF2 z norm				group	FOXF2 z norm
GSM1134414	5	-0.884128			GSM416242	6	-0.0314393
GSM1134445	5	-1.77241			GSM416257	6	-0.0943179
GSM1134475	5	0.334887			GSM416260	6	0.419191
GSM1134065	6	0.327461			GSM416265	6	-0.723104
GSM1134073	6	0.539749			GSM416267	6	-0.0104798
GSM1134074	6	-0.40605			GSM416274	6	1.35189
GSM1134111	6	1.08767			GSM416279	6	0.691665
GSM1134113	6	-0.173935			GSM416280	6	1.7082
GSM1134117	6	1.07309			GSM416283	6	0.765023
GSM1134140	6	0.448087			GSM416285	6	0.827902
GSM1134144	6	-0.576434			GSM416286	6	-0.765023
GSM1134159	6	-0.545202			GSM416287	6	-0.230555
GSM1134167	6	-0.298731			GSM416289	6	0.0733584
GSM1134170	6	0.315067			GSM416299	6	1.83396
GSM1134181	6	0.086035			GSM416309	6	0.628786
GSM1134199	6	0.451143			GSM416310	6	0.45063
GSM1134217	6	-1.22014			GSM416319	6	1.68724
GSM1134220	6	-0.103133			GSM416320	6	0.859341
GSM1134226	6	-1.18329			GSM416321	6	0.775503
GSM1134233	6	0.0237005			GSM416322	6	1.83396
GSM1134241	6	-0.40353			GSM416323	6	-0.964139
GSM1134246	6	-0.143883			GSM416326	6	-0.827902
GSM1134253	6	0.776604			GSM416327	6	-0.0419191
GSM1134278	6	1.25372			GSM416329	6	-0.230555
GSM1134279	6	1.27964			GSM416334	6	-0.272474
GSM1134290	6	2.08306			GSM416337	6	2.16931
GSM1134293	6	1.30771			GSM416338	6	-0.534468
GSM1134300	6	0.521544			GSM416339	6	2.73522
GSM1134302	6	0.0836223			GSM416340	6	-0.0209595
GSM1134320	6	1.01342			GSM416344	6	0.335353
GSM1134323	6	1.54978			GSM416346	6	0.345832
GSM1134336	6	1.66381			GSM416348	6	0.46111
GSM1134344	6	-0.453327			GSM416349	6	-0.419191
GSM1134392	6	-1.13448			GSM416351	6	2.52562
GSM1134398	6	-1.02894			GSM416354	6	-1.30997
GSM1134408	6	0.90019			GSM416355	6	-0.880301
GSM1134413	6	-0.442724			GSM416357	6	0.230555
GSM1134418	6	0.961731			GSM416362	6	-0.104798
GSM1134438	6	-0.658781			GSM416363	6	2.95529
GSM1134439	6	-0.26913			GSM416364	6	-0.157197
GSM1134440	6	2.08747			GSM416365	6	-0.398231
GSM1134442	6	-1.00653			GSM416366	6	0.345832
GSM1134457	6	-0.652409			GSM416372	6	-1.25757
GSM1134467	6	-0.280146			GSM416373	6	-0.880301
GSM1134471	6	0.249471			GSM416374	6	1.61388
GSM1134486	6	2.16404			GSM416380	6	-0.0523988
GSM1134490	6	-0.712547			GSM416382	6	0.534468
GSM1134496	6	0.831776			GSM416384	6	0.0419191
GSM1134500	6	0.102518			GSM416393	6	-0.46111
GSM1134523	6	0.351993			GSM416395	6	3.08105
GSM1134525	6	-0.856841			GSM416401	6	1.49861
GSM1134537	6	1.05994			GSM416404	6	-0.586867
GSM1134538	6	1.01081			GSM416412	6	0.565907
GSM1134563	6	0.499708			GSM416420	6	0.775503
GSM1134573	6	-0.0159939			GSM416422	6	0.754543
GSM1134595	6	0.689541			GSM416423	6	0.429671
GSM1134608	6	2.35418			GSM416432	6	0.628786
GSM1134152	6	-0.555661			GSM416435	6	1.0375
GSM1134332	6	0.184585			GSM416438	6	-0.869821
GSM1134455	6	0.284684			GSM416444	6	0.0209595
GSM1134466	6	1.51169			GSM416446	6	1.07942
GSM1134477	6	0.0481844			GSM416448	6	2.97625
GSM1134568	6	0.262156			GSM416450	6	0.324873
GSM1134066	7	0.905881			GSM416461	6	-1.15277
GSM1134069	7	-0.172052			GSM416462	6	0.366792
GSM1134070	7	1.4459			GSM416463	6	0.303913
GSM1134072	7	-0.603141			GSM416465	6	0.681185
GSM1134076	7	0			GSM416466	6	-0.46111
GSM1134077	7	1.54703			GSM416469	6	-1.29949
GSM1134078	7	0.553131			GSM416471	6	-0.303913
GSM1134082	7	0.183394			GSM416472	6	2.49418
GSM1134083	7	0.1796			GSM416473	6	0.859341
GSM1134084	7	-1.40896			GSM416474	6	-1.68724
GSM1134085	7	0.543468			GSM416476	6	0.115277
GSM1134086	7	0.597666			GSM416482	6	1.813
GSM1134087	7	0.923273			GSM416484	6	0.607827
GSM1134089	7	0.564161			GSM416494	6	1.10038
GSM1134090	7	0.448087			GSM416506	6	0.576387
GSM1134093	7	0.452448			GSM416510	6	0.209595
GSM1134095	7	-0.492556			GSM416512	6	-0.607827
GSM1134100	7	0.645477			GSM416513	6	0.586867
GSM1134104	7	1.69997			GSM416518	6	0.44015
GSM1134105	7	1.47145			GSM416521	6	-0.230555
GSM1134106	7	-0.0524899			GSM416241	7	-0.0733584
GSM1134107	7	-0.213043			GSM416244	7	0.398231
GSM1134110	7	-0.104444			GSM416246	7	0.178156
GSM1134115	7	0.327461			GSM416247	7	-0.303913
GSM1134116	7	0.905881			GSM416248	7	0.0628786
GSM1134118	7	-0.538888			GSM416249	7	-0.0523988
GSM1134119	7	-0.172052			GSM416250	7	1.53005
GSM1134121	7	-0.500733			GSM416251	7	-1.14229
GSM1134122	7	-0.603141			GSM416252	7	-0.649746
GSM1134124	7	-0.40605			GSM416253	7	0.104798
GSM1134126	7	0			GSM416254	7	0.398231
GSM1134127	7	1.54703			GSM416256	7	0.282954
GSM1134128	7	0.553131			GSM416261	7	2.00164
GSM1134132	7	0.183394			GSM416262	7	-0.209595
GSM1134134	7	-1.40896			GSM416263	7	-0.859341
GSM1134135	7	0.543468			GSM416268	7	-0.964139
GSM1134137	7	0.923273			GSM416269	7	-0.681185
GSM1134139	7	0.564161			GSM416270	7	-0.230555
GSM1134141	7	-0.886806			GSM416275	7	-0.796462
GSM1134145	7	-0.492556			GSM416276	7	-0.0628786
GSM1134146	7	0.945203			GSM416278	7	1.94924
GSM1134147	7	1.93887			GSM416281	7	-0.0419191
GSM1134148	7	-1.04474			GSM416282	7	0.167676
GSM1134156	7	-0.0524899			GSM416284	7	-0.482069
GSM1134157	7	-0.213043			GSM416288	7	-0.293434
GSM1134164	7	-1.30035			GSM416291	7	0.880301
GSM1134165	7	-0.105719			GSM416293	7	-0.377272
GSM1134168	7	0.0199324			GSM416297	7	-1.11086
GSM1134171	7	1.59444			GSM416298	7	2.22171
GSM1134173	7	1.31974			GSM416300	7	-0.0314393
GSM1134174	7	-0.0803839			GSM416301	7	-1.20517
GSM1134178	7	-0.245376			GSM416303	7	-0.503029
GSM1134180	7	0.474218			GSM416304	7	-0.345832
GSM1134182	7	-0.94726			GSM416312	7	1.79204
GSM1134183	7	0.338573			GSM416314	7	-0.136237
GSM1134187	7	-0.258387			GSM416316	7	1.06894
GSM1134190	7	0.268351			GSM416317	7	0.47159
GSM1134191	7	0.61287			GSM416318	7	0.482069
GSM1134193	7	-1.17215			GSM416324	7	0.356312
GSM1134195	7	-0.201531			GSM416325	7	-1.24709
GSM1134198	7	0.968835			GSM416330	7	1.49861
GSM1134203	7	1.16887			GSM416331	7	1.54053
GSM1134206	7	2.58528			GSM416332	7	-0.324873
GSM1134215	7	1.04516			GSM416333	7	-0.995578
GSM1134216	7	-1.15058			GSM416335	7	-1.23661
GSM1134219	7	0.154334			GSM416342	7	-0.702144
GSM1134222	7	0.287124			GSM416343	7	1.41477
GSM1134223	7	-0.545815			GSM416345	7	-0.985098
GSM1134224	7	-1.84605			GSM416350	7	0.303913
GSM1134225	7	-0.761062			GSM416352	7	3.48976
GSM1134228	7	-1.19464			GSM416356	7	2.46275
GSM1134231	7	1.28898			GSM416359	7	2.78762
GSM1134232	7	0.997911			GSM416360	7	-0.0209595
GSM1134235	7	-1.49378			GSM416367	7	0.356312
GSM1134236	7	-0.231161			GSM416369	7	-0.366792
GSM1134237	7	0.104969			GSM416371	7	2.44179
GSM1134239	7	-0.541455			GSM416377	7	1.7606
GSM1134243	7	0.0366128			GSM416383	7	-1.0375
GSM1134244	7	-0.0328916			GSM416387	7	1.38333
GSM1134247	7	-0.825661			GSM416389	7	1.54053
GSM1134249	7	-0.729423			GSM416391	7	-0.681185
GSM1134254	7	-0.857435			GSM416392	7	-0.125757
GSM1134256	7	-0.925179			GSM416394	7	-0.670705
GSM1134257	7	-1.21388			GSM416397	7	0.398231
GSM1134259	7	0.43087			GSM416399	7	0.387751
GSM1134260	7	1.12835			GSM416400	7	-0.660225
GSM1134264	7	0.342229			GSM416402	7	-1.01654
GSM1134266	7	0.295987			GSM416403	7	-0.0314393
GSM1134267	7	-0.264757			GSM416405	7	-1.813
GSM1134271	7	0.0761507			GSM416410	7	0.0419191
GSM1134272	7	0.10003			GSM416411	7	-0.45063
GSM1134273	7	0.242593			GSM416414	7	0.241035
GSM1134274	7	-0.877029			GSM416418	7	-0.628786
GSM1134276	7	-0.158196			GSM416421	7	-0.272474
GSM1134277	7	0.931627			GSM416424	7	0.89078
GSM1134281	7	1.28558			GSM416426	7	0.0314393
GSM1134287	7	1.34365			GSM416430	7	0.0104798
GSM1134292	7	1.52806			GSM416436	7	0.492549
GSM1134296	7	-0.141973			GSM416437	7	-0.230555
GSM1134303	7	-0.859978			GSM416439	7	0.0838381
GSM1134304	7	2.12472			GSM416441	7	0.838381
GSM1134309	7	1.23149			GSM416442	7	-1.18421
GSM1134312	7	-0.605044			GSM416443	7	0.345832
GSM1134313	7	0.676044			GSM416445	7	-0.387751
GSM1134315	7	0.167191			GSM416447	7	-0.503029
GSM1134317	7	-1.38843			GSM416451	7	-0.115277
GSM1134319	7	-0.782129			GSM416452	7	-0.670705
GSM1134326	7	-1.12233			GSM416453	7	0.136237
GSM1134327	7	-0.0766618			GSM416456	7	0
GSM1134340	7	-0.795148			GSM416457	7	0.932699
GSM1134341	7	-0.792086			GSM416458	7	1.33093
GSM1134342	7	0.396292			GSM416459	7	0.251514
GSM1134343	7	0.323135			GSM416468	7	-0.806942
GSM1134345	7	1.6914			GSM416475	7	-0.303913
GSM1134346	7	-0.401113			GSM416478	7	-0.880301
GSM1134348	7	2.19356			GSM416479	7	-0.670705
GSM1134353	7	-0.796119			GSM416481	7	-1.27853
GSM1134356	7	-1.23613			GSM416485	7	1.71868
GSM1134360	7	0.875086			GSM416486	7	-0.0419191
GSM1134363	7	0.583154			GSM416487	7	0.796462
GSM1134368	7	-1.22903			GSM416488	7	-0.188636
GSM1134369	7	-1.41219			GSM416490	7	0.0943179
GSM1134374	7	0.478526			GSM416493	7	0.544948
GSM1134375	7	2.07194			GSM416495	7	0.0838381
GSM1134378	7	1.79532			GSM416496	7	0.146717
GSM1134382	7	1.53619			GSM416498	7	0.838381
GSM1134383	7	-0.713114			GSM416499	7	0.157197
GSM1134385	7	3.82751			GSM416501	7	0.586867
GSM1134386	7	-1.27336			GSM416503	7	-0.544948
GSM1134389	7	-1.30417			GSM416504	7	-0.293434
GSM1134391	7	0.421466			GSM416508	7	0.649746
GSM1134395	7	-0.225478			GSM416509	7	0.0419191
GSM1134396	7	-0.932712			GSM416511	7	-0.670705
GSM1134401	7	-0.0833985			GSM416514	7	0.555428
GSM1134402	7	-0.86802			GSM416515	7	0.712624
GSM1134415	7	0.537893			GSM416516	7	0.0314393
GSM1134419	7	-0.363722			GSM416520	7	-0.565907
GSM1134420	7	-2.35344			GSM416277	8	-0.670705
GSM1134424	7	-0.510685			GSM416292	8	0.0209595
GSM1134426	7	-0.48701			GSM416305	8	-1.12134
GSM1134427	7	-1.28035			GSM416313	8	-0.261994
GSM1134431	7	0.521544			GSM416315	8	-0.272474
GSM1134435	7	0.642331			GSM416353	8	0.544948
GSM1134436	7	1.94037			GSM416358	8	-1.20517
GSM1134446	7	-0.777808			GSM416375	8	0.419191
GSM1134447	7	-1.5884			GSM416376	8	1.39381
GSM1134450	7	-0.879595			GSM416379	8	-0.47159
GSM1134453	7	0.56095			GSM416381	8	-0.146717
GSM1134458	7	0.390083			GSM416385	8	-0.0943179
GSM1134468	7	0.0372488			GSM416388	8	-0.712624
GSM1134474	7	-0.669895			GSM416390	8	-0.157197
GSM1134478	7	-0.0348622			GSM416396	8	1.32045
GSM1134479	7	-1.19584			GSM416398	8	-1.05846
GSM1134480	7	0.0538789			GSM416406	8	0.261994
GSM1134485	7	-0.148916			GSM416419	8	-0.880301
GSM1134487	7	-0.719949			GSM416431	8	0.0314393
GSM1134488	7	-1.22714			GSM416434	8	2.07499
GSM1134491	7	-0.935827			GSM416440	8	0.0943179
GSM1134494	7	-1.82124			GSM416467	8	1.05846
GSM1134495	7	0.255202			GSM416489	8	2.48371
GSM1134497	7	0.0810634			GSM416491	8	-0.953659
GSM1134506	7	1.91521			GSM416497	8	-0.880301
GSM1134507	7	0.241942			GSM416502	8	1.55101
GSM1134509	7	0.957339			GSM416517	8	-0.47159
GSM1134510	7	-0.0624941			GSM416243	9	-0.47159
GSM1134511	7	0.0669093			GSM416245	9	2.75618
GSM1134514	7	0.74343			GSM416255	9	-1.06894
GSM1134520	7	-0.443973			GSM416264	9	-1.02702
GSM1134524	7	0.178368			GSM416266	9	-0.796462
GSM1134526	7	-1.22074			GSM416271	9	1.0899
GSM1134531	7	0.307066			GSM416272	9	-0.597347
GSM1134532	7	-0.402895			GSM416273	9	1.13181
GSM1134534	7	-0.826236			GSM416290	9	0.419191
GSM1134540	7	-0.735692			GSM416294	9	-0.0628786
GSM1134541	7	1.08736			GSM416295	9	-0.523988
GSM1134544	7	0.0898975			GSM416296	9	-0.482069
GSM1134546	7	0.891834			GSM416302	9	0.0104798
GSM1134549	7	0.288484			GSM416306	9	2.10643
GSM1134550	7	-0.671821			GSM416307	9	-0.660225
GSM1134554	7	0.160576			GSM416308	9	0.251514
GSM1134558	7	1.02492			GSM416311	9	1.51957
GSM1134559	7	0.0912017			GSM416328	9	0
GSM1134562	7	-0.409839			GSM416336	9	-0.985098
GSM1134565	7	-0.359969			GSM416341	9	0.115277
GSM1134566	7	0.868241			GSM416347	9	-0.691665
GSM1134577	7	-0.311319			GSM416361	9	-0.387751
GSM1134580	7	-0.491348			GSM416368	9	-0.345832
GSM1134583	7	0.193907			GSM416370	9	-0.492549
GSM1134585	7	0.701539			GSM416378	9	-0.523988
GSM1134588	7	0.398889			GSM416386	9	-0.586867
GSM1134591	7	-0.213043			GSM416407	9	-0.785983
GSM1134593	7	0.260334			GSM416408	9	-0.932699
GSM1134597	7	2.309			GSM416409	9	0
GSM1134598	7	1.94182			GSM416413	9	-0.649746
GSM1134599	7	-0.0703619			GSM416415	9	-0.0628786
GSM1134064	7	-0.443315			GSM416416	9	-1.02702
GSM1134067	7	1.07309			GSM416417	9	-0.429671
GSM1134068	7	-0.538888			GSM416425	9	1.57197
GSM1134075	7	0.797514			GSM416427	9	-0.0209595
GSM1134081	7	1.7981			GSM416429	9	-0.199116
GSM1134092	7	1.43583			GSM416433	9	-0.115277
GSM1134097	7	1.93887			GSM416449	9	3.10201
GSM1134103	7	0.674722			GSM416455	9	-0.178156
GSM1134130	7	0.734076			GSM416464	9	0.188636
GSM1134138	7	1.76444			GSM416470	9	-1.0375
GSM1134143	7	0.452448			GSM416477	9	2.65138
GSM1134150	7	0.645477			GSM416480	9	0.0523988
GSM1134158	7	2.72046			GSM416483	9	-0.387751
GSM1134161	7	1.08767			GSM416492	9	0.880301
GSM1134169	7	1.04516			GSM416500	9	0.387751
GSM1134177	7	-0.69376			GSM416505	9	-0.335353
GSM1134204	7	0.00189235			GSM416507	9	-1.14229
GSM1134207	7	-1.54951			GSM416519	9	-0.282954
GSM1134213	7	-0.729423			GSM416258	10	-0.167676
GSM1134214	7	0.654295			GSM416259	10	0.282954
GSM1134218	7	0.58881			GSM416428	10	-0.555428
GSM1134221	7	-0.6063			GSM416454	10	-0.932699
GSM1134229	7	-0.436579			GSM416460	10	-0.649746
GSM1134242	7	-0.00671411
GSM1134245	7	-1.22206
GSM1134248	7	-0.71688
GSM1134251	7	0.437037
GSM1134282	7	-0.780868
GSM1134284	7	1.24463
GSM1134285	7	0.182146
GSM1134289	7	-0.450235
GSM1134314	7	-0.314426
GSM1134318	7	0.323135
GSM1134333	7	-1.40961
GSM1134339	7	-1.94096
GSM1134354	7	-0.887461
GSM1134355	7	-0.995706
GSM1134361	7	-1.94984
GSM1134367	7	-0.267313
GSM1134371	7	-1.19969
GSM1134372	7	0.941919
GSM1134379	7	1.92592
GSM1134381	7	-0.384308
GSM1134388	7	0.390083
GSM1134399	7	-0.384308
GSM1134400	7	-0.414813
GSM1134404	7	-2.16971
GSM1134409	7	-0.0487136
GSM1134411	7	-0.890625
GSM1134417	7	-0.960381
GSM1134428	7	0.313203
GSM1134430	7	-1.0365
GSM1134443	7	-0.97123
GSM1134444	7	-1.6527
GSM1134481	7	-0.575832
GSM1134502	7	0.390083
GSM1134517	7	0.270874
GSM1134518	7	0.519116
GSM1134519	7	-0.871833
GSM1134521	7	1.6914
GSM1134530	7	0.0829974
GSM1134542	7	1.1682
GSM1134551	7	0.722509
GSM1134555	7	0.647928
GSM1134556	7	0.00508517
GSM1134557	7	-0.132139
GSM1134561	7	-0.239061
GSM1134564	7	-0.887461
GSM1134569	7	0.0848466
GSM1134576	7	0.740953
GSM1134582	7	-0.443973
GSM1134584	7	0.0866436
GSM1134590	7	0.358292
GSM1134592	7	0.65755
GSM1134603	7	-2.43442
GSM1134605	7	-0.419943
GSM1134102	8	-0.555661
GSM1134175	8	1.77589
GSM1134186	8	0.159329
GSM1134208	8	-0.790207
GSM1134230	8	0.068194
GSM1134238	8	2.06015
GSM1134240	8	0.954111
GSM1134258	8	0.848391
GSM1134270	8	0.386478
GSM1134275	8	0.192692
GSM1134280	8	1.76096
GSM1134283	8	-0.433514
GSM1134301	8	-0.615634
GSM1134335	8	-1.13058
GSM1134347	8	-0.672455
GSM1134362	8	0.875749
GSM1134364	8	-1.00399
GSM1134384	8	0.940598
GSM1134393	8	0.205168
GSM1134406	8	-0.995706
GSM1134433	8	0.503515
GSM1134441	8	-0.733238
GSM1134454	8	-0.290638
GSM1134462	8	-1.17215
GSM1134483	8	1.47212
GSM1134503	8	-0.128999
GSM1134508	8	-0.845012
GSM1134533	8	1.04707
GSM1134570	8	0.143776
GSM1134572	8	0.765848
GSM1134578	8	-0.158196
GSM1134581	8	-0.0587021
GSM1134586	8	-0.863105
GSM1134596	8	0.19893
GSM1134606	8	-0.655563
GSM1134071	8	-0.500733
GSM1134101	8	0.480435
GSM1134109	8	-0.545202
GSM1134142	8	1.43583
GSM1134176	8	-0.208817
GSM1134202	8	0.0982072
GSM1134211	8	0.29344
GSM1134262	8	-0.920107
GSM1134263	8	-0.762967
GSM1134268	8	0.441912
GSM1134288	8	2.28549
GSM1134295	8	0.531669
GSM1134306	8	-0.850089
GSM1134308	8	-0.263539
GSM1134329	8	-0.886806
GSM1134337	8	0.124039
GSM1134350	8	0.927787
GSM1134370	8	1.9749
GSM1134377	8	0.704027
GSM1134394	8	0.48539
GSM1134412	8	0.309459
GSM1134432	8	-0.895185
GSM1134434	8	-0.723131
GSM1134449	8	-0.821368
GSM1134473	8	-0.255318
GSM1134492	8	0.773447
GSM1134505	8	-0.723754
GSM1134512	8	-0.728154
GSM1134536	8	0.62615
GSM1134539	8	0.417035
GSM1134545	8	0.672828
GSM1134579	8	-1.29843
GSM1134587	8	-3.03692
GSM1134079	9	2.422
GSM1134088	9	1.76444
GSM1134091	9	-0.886806
GSM1134108	9	2.72046
GSM1134114	9	-0.443315
GSM1134123	9	0.539749
GSM1134131	9	1.7981
GSM1134133	9	0.1796
GSM1134155	9	1.47145
GSM1134162	9	0.143776
GSM1134172	9	0.909764
GSM1134179	9	-0.00733575
GSM1134194	9	0.41451
GSM1134197	9	2.39085
GSM1134210	9	-0.0437367
GSM1134212	9	0.172138
GSM1134252	9	-1.79112
GSM1134291	9	1.63918
GSM1134297	9	0.87259
GSM1134311	9	-0.0643677
GSM1134349	9	-0.949112
GSM1134351	9	-0.093868
GSM1134357	9	-0.678711
GSM1134359	9	-0.377929
GSM1134365	9	3.23131
GSM1134366	9	0.0174301
GSM1134376	9	0.209444
GSM1134380	9	-0.318002
GSM1134387	9	0.0494362
GSM1134410	9	-0.154459
GSM1134422	9	-0.871833
GSM1134451	9	0.0848466
GSM1134463	9	-0.138977
GSM1134469	9	-1.08385
GSM1134476	9	-1.00204
GSM1134499	9	-1.45209
GSM1134522	9	-0.450235
GSM1134528	9	-0.944109
GSM1134529	9	-1.74044
GSM1134535	9	1.16887
GSM1134548	9	-0.574
GSM1134553	9	-0.132139
GSM1134560	9	0.0950634
GSM1134567	9	-1.40896
GSM1134080	9	0.734076
GSM1134094	9	-0.576434
GSM1134096	9	0.945203
GSM1134099	9	0.861103
GSM1134112	9	0.143776
GSM1134125	9	0.797514
GSM1134129	9	2.422
GSM1134136	9	0.597666
GSM1134149	9	0.861103
GSM1134153	9	0.674722
GSM1134154	9	1.69997
GSM1134163	9	-0.173935
GSM1134166	9	-0.669895
GSM1134184	9	0.0519463
GSM1134185	9	-0.0543511
GSM1134188	9	0.780439
GSM1134189	9	1.57034
GSM1134192	9	1.3004
GSM1134196	9	-1.1934
GSM1134200	9	0.840133
GSM1134201	9	-0.255882
GSM1134205	9	-1.15508
GSM1134209	9	0.717498
GSM1134227	9	-1.10313
GSM1134234	9	1.07432
GSM1134250	9	-1.5884
GSM1134255	9	0.247552
GSM1134261	9	-0.682494
GSM1134265	9	-0.903891
GSM1134269	9	-1.04917
GSM1134286	9	-0.955947
GSM1134294	9	0.357677
GSM1134298	9	0.382085
GSM1134299	9	-1.02701
GSM1134305	9	-0.424871
GSM1134307	9	-0.00485541
GSM1134310	9	-0.822622
GSM1134316	9	0.671553
GSM1134321	9	-1.77992
GSM1134322	9	-0.506303
GSM1134325	9	-1.53721
GSM1134328	9	-0.752307
GSM1134330	9	-1.61278
GSM1134331	9	-0.956573
GSM1134334	9	-1.11717
GSM1134338	9	-1.21949
GSM1134352	9	0.877702
GSM1134358	9	-1.42854
GSM1134373	9	1.8583
GSM1134390	9	-1.63861
GSM1134397	9	-1.36756
GSM1134403	9	0.87259
GSM1134405	9	-0.351949
GSM1134407	9	-0.22301
GSM1134416	9	-1.56327
GSM1134421	9	-0.396769
GSM1134423	9	0.295324
GSM1134425	9	-1.56717
GSM1134429	9	-2.1972
GSM1134437	9	-1.36495
GSM1134448	9	-1.64391
GSM1134452	9	-0.192155
GSM1134459	9	-0.350133
GSM1134460	9	-0.500733
GSM1134461	9	0.170861
GSM1134465	9	-0.938382
GSM1134470	9	-0.267913
GSM1134472	9	-0.665547
GSM1134482	9	-1.70334
GSM1134484	9	-1.1165
GSM1134489	9	0.0715186
GSM1134493	9	-0.878945
GSM1134498	9	-0.72878
GSM1134501	9	-1.10619
GSM1134504	9	-1.09998
GSM1134513	9	0.927787
GSM1134515	9	0.908501
GSM1134527	9	-2.13901
GSM1134543	9	-1.53398
GSM1134547	9	-0.44032
GSM1134552	9	1.73138
GSM1134571	9	0.510437
GSM1134575	9	0.453679
GSM1134589	9	0.925278
GSM1134594	9	0.417035
GSM1134600	9	-0.178842
GSM1134601	9	-0.22301
GSM1134602	9	0.251386
GSM1134604	9	0.0353118
GSM1134607	9	-1.47602
GSM1134464	10	-0.0900265
GSM1134516	10	-0.626911
GSM1134098	10	-1.04474
GSM1134120	10	1.4459
GSM1134151	10	0.480435
GSM1134160	10	-0.104444
GSM1134324	10	-0.957268
GSM1134456	10	-0.973728
GSM1134574	10	0.238374

## Sheet: Fig1f
Benign	Gleason pattern3	Gleason pattern4	Gleason pattern5
59.7745	48.8761	35.7441	50.4593
54.681	52.691	43.4971	53.3903
30.5402	42.5346	38.487	53.1303
57.6167	42.2127	29.507	52.7429
50.8128	48.4334	47.6491	41.0452
68.1865	30.3233	50.8662	25.1167
80.6979	27.6025	50.7419	26.8648
91.8539	26.8084	54.0762	29.3309
91.4864	29.3626	54.536	34.9102
49.8111	29.3957	57.6893	34.5984
63.8667	26.5912	54.7939	37.0766
58.216	68.7518	50.7272	34.6307
59.3135	91.8356	37.3359	30.4677
49.0404	84.2933	33.5532	40.0401
57.6872	79.6404	33.7485	41.5431
51.629	63.1153	32.2229	46.0871
61.9474	49.284	36.7097	37.3245
50.1136	51.1042	36.4457	44.5572
37.2205	65.0983	37.9298	36.0093
44.5347	78.1993	59.8918	42.4288
69.0353	70.196	56.4779	39.1149
62.1943	65.9612	53.4266	39.2506
53.8745	83.5826	52.0423	34.4126
40.9408	80.7633	64.3779	39.2113
39.8935	75.3797	50.1808	62.574
51.3177	70.6195	54.6416	43.7954
65.0139	66.4698	45.8863	42.6195
62.7195	70.4031	52.8352	45.6628
45.3856	67.4527	47.3612	35.9406
51.7495	71.0594	53.1608	28.3344
77.6606	79.0306	47.6864	61.9924
120.635	62.1941	42.0417	43.3884
100.067	85.5002	45.2634	42.2234
115.535	73.838	50.9477	45.2385
78.4436	79.897	45.0728	35.6066
98.4913	72.5719	46.6469	28.0711
59.9783	66.1645	46.5125
57.5964	75.8885	43.5373
59.2309	64.9891	50.4392
57.4137	61.4635	45.9035
59.3823	78.0466	57.5424
56.7237	57.7019	61.9878
61.4499	51.5702	47.5753
49.5383	58.7953	52.2076
51.0699	61.7812	62.4602
67.8974	66.0109	51.7583
57.9599	59.3967	54.9971
80.1481	64.8488	49.7232
66.2348	69.8207	63.4295
68.2689	67.4832	59.2108
60.7902	69.3617	63.2506
63.0222	65.6304	45.167
78.6467	63.7492	47.8502
58.9468	62.1782	41.0346
56.2079	52.3376	43.0271
74.737	65.8463	42.4747
89.5433	62.022	90.547
74.9395	65.6776	52.9355
75.8453	51.5247	40.2602
70.7146	56.2237	35.9968
66.3032	67.576	34.9982
56.8608	51.7585	39.0666
57.5251	54.6598	37.373
76.6081	56.0171	48.6302
72.5443	51.1033	50.0243
68.5285	58.035	44.6365
81.214	53.7987	54.4138
83.6619	60.5153	45.353
70.8158		61.9816
73.3263		56.6544
90.9975		61.9611
79.9276		49.3028
73.9168		64.0713
70.2348		47.3172
70.6572		56.416
71.6605		48.9735
101.661		56.8803
67.0364		53.2973
72.8397		52.9181
62.2922		51.8717
107.208		40.1633
74.9584		40.3803
89.9646		47.5711
107.507		52.7871
89.7291		83.9463
84.2699		55.0335
95.168		51.7857
90.45		50.0515
111.872		41.5318
102.351		50.7155
98.1781		49.2395
101.64		44.3552
56.6596		31.6958
57.31		45.0774
44.2139		56.8501
48.0782		58.501
49.9219		57.4704
60.2833		50.9294
63.9596		47.9449
58.991		52.6639
54.8262		61.2593
48.3522		38.4671
48.2974		38.2169
48.6329		45.054
49.8866		44.9904
44.7942		83.4812
44.5981		74.6572
47.8825		68.0242
56.133		84.7255
56.7773		93.8992
43.803		68.3104
47.6314		59.2147
49.4579		46.3462
59.723		63.8806
63.3651		82.1664
58.4427		66.6842
54.3167		48.723
47.9029		50.8482
47.8485		70.1522
48.1809		47.9885
49.423		51.5042
44.3779		51.9159
44.1836		52.0732
47.4374		49.8039
		50.355
		51.7719
		61.7122
		32.9581
		29.9305
		31.5115
		28.4718
		33.8065
		30.3005
		26.9484
		30.3181
		44.9882
		47.5907
		32.6517
		29.6523
		31.2186
		28.2071
		33.4923
		30.0189
		26.6979
		30.0363
		44.5701
		47.1484

## Sheet: Fig1g
Benign	Gleason pattern3	Gleason pattern4	Gleason pattern5
0.050723	0.017438	0.003965	0.002735
0.059483	0.030389	0.019995	0.006358
0.040879	0.048204	0.017208	0.010056
0.060281	0.023639	0.021791	0.023358
0.028913	0.063149	0.023856	0.005365

## Sheet: Fig2a
Ctrl	Foxf2
0.32	0.694
0.787	0.466
0.686	0.636
0.738	0.975
1.147	0.729
0.675	0.785
0.704	0.612
0.658	0.487

## Sheet: Fig2b
Ctrl	Foxf2
0.513	0.213
0.549	0.382
1.107	0.617
0.783	0.643
0.987	0.685
1.233	0.812
0.766	0.382
0.449	0.165

## Sheet: Fig2c
Ctrl	Foxf2
1.16959	6.43275
0.952381	6.34921
2.3569	4.7138
1.25	4
1.33333	2.66667

## Sheet: Fig2d
Ctrl	Foxf2
30.6878	23.1579
31.7143	36.7568
21.2903	20.9375
42.3214	33.8889
26.7024	21.0375

## Sheet: Fig2e
CD45	Ctrl	Foxf2
	26.8	23.5
	27	27
	26.7	26.3
	21.5	28.3
	16.3	21.4
	21.5	18.9
	30.5	26.5
CD3	Ctrl	Foxf2
	9.5	24
	9.1	15.9
	10.4	16
	15.2	23.3
	18.3	22.4
	15.1	15.3
	15.7	17.4
CD8	Ctrl	Foxf2
	2.166	10.176
	1.7654	4.929
	3.7648	7.68
	5.0312	9.4365
	7.0272	12.1184
	5.9041	5.0643
	4.3489	6.8034

[truncated: 77 more sheets: Fig2f, Fig2g, Fig2h, Fig2j, Fig2k, Fig3a, Fig3b, Fig3c, Fig3d, Fig3e, Fig3f, Fig3h, Fig3i, Fig3j, Fig3k, Fig3m, Fig4a, Fig4b, Fig4c, Fig4d …]
